# Supplementary material for: Effects of Pork Backfat Replacement with Emulsion Gels Formulated with a Mixture of Olive, Chia and Algae Oils on the Quality Attributes of Pork Patties
Source: Foods. 2023 Jan 23;12(3):519. doi: 10.3390/foods12030519 (PMC9914842; doi:10.3390/foods12030519)
Supplement: Supplementary file 1 [file foods-12-00519-s001.zip]

Archive with 1 entries (1 files):
- foods-2173858-supplementary.pdf
